# Supplementary material for: In-Season Estimation of Japanese Squash Using High-Spatial-Resolution Time-Series Satellite Imagery
Source: Sensors (Basel). 2025 Mar 22;25(7):1999. doi: 10.3390/s25071999 (PMC11991110; doi:10.3390/s25071999)
Supplement: Supplementary file 1 [file sensors-25-01999-s001.zip]

Archive with 1 entries (1 files):
- sensors-3457257-supplementary.pdf
